# Supplementary material for: Knocking Out OsAAP11 to Improve Rice Grain Quality Using CRISPR/Cas9 System
Source: Int J Mol Sci. 2023 Sep 21;24(18):14360. doi: 10.3390/ijms241814360 (PMC10532004; doi:10.3390/ijms241814360)
Supplement: Supplementary file 1 [file ijms-24-14360-s001.zip]

Archive with 1 entries (1 files):
- ijms-2607364-supplementary.pdf
